# Supplementary material for: Targeting HIV/HCV Coinfection Using a Machine Learning-Based Multiple Quantitative Structure-Activity Relationships (Multiple QSAR) Method
Source: Int J Mol Sci. 2019 Jul 22;20(14):3572. doi: 10.3390/ijms20143572 (PMC6678913; doi:10.3390/ijms20143572)
Supplement: Supplementary file 1 [file ijms-20-03572-s001.zip]

Archive with 6 entries (4 files):
- Supplementary File/
- Supplementary File/C8YNVCWC-certificate.pdf
- Supplementary File/Data sets/
- Supplementary File/Data sets/Prediction_compounds.zip
- Supplementary File/Data sets/Target_compounds.zip
- Supplementary File/Supplementary materials.docx
